# Supplementary material for: The association between circulating leukocytes and inflammatory bowel disease: a two-sample Mendelian randomization study
Source: Front Med (Lausanne). 2024 May 27;11:1399658. doi: 10.3389/fmed.2024.1399658 (PMC11163050; doi:10.3389/fmed.2024.1399658)
Supplement: Supplementary file 1 [file Table_1.XLSX]

## Sheet: Table S1
Table S1. Characteristics of the cohorts included in the MR study
Phenotype	IEU ID	Description	Consortium/Study	Unit	Gender	Ancestry	Sample size	PMID
Exposure data
White blood cells and its subtypes
white blood cell count	ieu-b-30	Count of white blood cells per unit volume of blood	Blood Cell Consortium	per nL	Males and Females	European	563946	PMID: 32888493
Basophil count	ieu-b-29	Count of basophils per unit volume of blood	Blood Cell Consortium	per nL	Males and Females	European	563946	PMID: 32888493
Monocyte count	ieu-b-31	Count of monocytes per unit volume of blood	Blood Cell Consortium	per nL	Males and Females	European	563946	PMID: 32888493
Lymphocyte count	ieu-b-32	Aggregate count of lymphoid cells per unit volume of blood	Blood Cell Consortium	per nL	Males and Females	European	563946	PMID: 32888493
Eosinophil count	ieu-b-33	Count of eosinophils per unit volume of blood	Blood Cell Consortium	per nL	Males and Females	European	563946	PMID: 32888493
Neutrophil count	ieu-b-34	Count of neutrophils per unit volume of blood	Blood Cell Consortium	per nL	Males and Females	European	563946	PMID: 32888493
Monocyte subtype
CD11c+ monocyte Absolute Count	ebi-a-GCST90001448	CD11c+ monocyte Absolute Count	NA	NA	NA	European	3020	PMID: 32929287
CD62L- monocyte Absolute Count	ebi-a-GCST90001450	CD62L- monocyte Absolute Count	NA	NA	NA	European	3019	PMID: 32929287
CD11c+ CD62L- monocyte Absolute Count	ebi-a-GCST90001452	CD11c+ CD62L- monocyte Absolute Count	NA	NA	NA	European	3017	PMID: 32929287
CD62L- HLA DR++ monocyte Absolute Count	ebi-a-GCST90001454	CD62L- HLA DR++ monocyte Absolute Count	NA	NA	NA	European	3018	PMID: 32929287
CD11c+ HLA DR++ monocyte Absolute Count	ebi-a-GCST90001456	CD11c+ HLA DR++ monocyte Absolute Count	NA	NA	NA	European	3019	PMID: 32929287
HLA DR++ monocyte Absolute Count	ebi-a-GCST90001477	HLA DR++ monocyte Absolute Count	NA	NA	NA	European	3579	PMID: 32929287
CD14- CD16+ monocyte Absolute Count	ebi-a-GCST90001579	CD14- CD16+ monocyte Absolute Count	NA	NA	NA	European	3629	PMID: 32929287
CD14+ CD16+ monocyte Absolute Count	ebi-a-GCST90001580	CD14+ CD16+ monocyte Absolute Count	NA	NA	NA	European	3629	PMID: 32929287
CD14+ CD16- monocyte Absolute Count	ebi-a-GCST90001582	CD14+ CD16- monocyte Absolute Count	NA	NA	NA	European	3629	PMID: 32929287
Outcome data
Inflammatory bowel disease	finn-b-K11_IBD	Inflammatory bowel disease	NA	NA	Males and Females	European	218792	NA
Ulcerative colitis	finn-b-K11_ULCER	Ulcerative colitis	NA	NA	Males and Females	European	214620	NA
Crohn's disease	finn-b-CHRONLARGE	Crohn's disease of large intestine	NA	NA	Males and Females	European	211107	NA

## Sheet: Table S2
TableS2 MR analyses evaluating the causal effects of leukocyte counts on IBD
Exposure	Outcome	n	IVW		MR-Egger		Weighted median		MR-Raps		MR-Presso		RadialMR
		SNPs	OR (95% CI)	p value	OR (95% CI)	p value	OR (95% CI)	p value	OR (95% CI)	p value	OR (95% CI)	p value	OR (95% CI)	p value
white blood cell count	IBD	1137	1.12（0.983-1.276）	0.0896384	0.978（0.675-1.418）	0.907528	1.073（0.9-1.279）	0.433872	1.129 (0.980-1.300)	0.333	1.116(0.981-1.269)	0.096	1.124(0.977-1.294)	0.103
Basophilcount		325	1.181（0.94-1.485）	0.153565	0.641（0.319-1.289）	0.212856	1.195（0.895-1.596）	0.226664	1.218(0.966-1.535)	0.626	1.206(0.965-1.507)	0.101	1.188(0.936-1.509)	0.158
Monocytecount		836	0.824（0.715-0.95）	0.00764857	0.577（0.39-0.853）	0.0059972	0.673（0.55-0.822）	0.000103545	0.813(0.700-0.944)	0.002	0.852(0.739-0.981)	0.026	0.818(0.710-0.944)	0.006
Lymphocytecount		1114	0.876（0.771-0.996）	0.0429851	1.002（0.7-1.433）	0.992604	0.897（0.753-1.07）	0.227462	0.885(0.777-1.009)	0.063	0.884(0.778-1.004)	0.057	0.878(0.767-1.004)	0.058
Eosinophilcount		923	1.083（0.943-1.243）	0.260452	0.987（0.682-1.428）	0.944377	1.055（0.872-1.276）	0.580594	1.059(0.919-1.220)	0.085	1.085(0.947-1.243)	0.24	1.086(0.939-1.256)	0.267
Neutrophilcount		871	1.205（1.045-1.39）	0.0104525	1.13（0.735-1.737）	0.578033	1.131（0.938-1.365）	0.196464	1.202(1.036-1.394)	0.417	1.203(1.044-1.385)	0.011	1.213(1.051-1.400)	0.008

## Sheet: Table S3
TableS3 MR analyses evaluating the causal effects of Monocyte and Neutrophil count on UCand CD
Exposure	Outcome	n	IVW		MR-Egger		Weighted median		MR-Raps		MR-Presso		RadialMR
		SNPs	OR (95% CI)	p value	OR (95% CI)	p value	OR (95% CI)	p value	OR (95% CI)	p value	OR (95% CI)	p value	OR (95% CI)	p value
Monocyte count	CD	836	0.682 (0.486-0.956)	0.026	0.412 (0.162-1.049)	0.063	0.775 (0.472-1.272)	0.313	0.705 (0.497-0.999)	0.445	0.695 (0.498-0.970)	0.033	0.673 (0.468-0.967)	0.032
Neutrophil count		871	1.363 (0.968-1.920)	0.076	1.667 (0.594-4.678)	0.332	1.589 (0.980-2.576)	0.06	1.383 (0.966-1.979)	0.434	1.347 (0.960-1.889)	0.085	1.378 (0.980-1.938)	0.065
Monocyte count	UC	836	0.845 (0.726-0.985)	0.031	0.583 (0.383-0.888)	0.012	0.856 (0.689-1.064)	0.161	0.848 (0.722-0.997)	0.007	0.878 (0.755-1.023)	0.095	0.841 (0.718-0.983)	0.03
Neutrophil count		871	1.185 (1.014-1.315)	0.033	1.142 (0.714-1.815)	0.58	1.198 (0.960-1.415)	0.109	1.159 (0.988-1.315)	0.073	1.180 (1.012-1.315)	0.035	1.192 (1.011-1.415)	0.037

## Sheet: Table S4
TableS4 MR analyses evaluating the causal effects between Absolute count of monocyte subtypes on IBD and its main subtypes
Exposure	Outcome	n	IVW		MR-Egger		Weighted median		MR-Raps		MR-Presso		RadialMR
		SNPs	OR (95% CI)	p value	OR (95% CI)	p value	OR (95% CI)	p value	OR (95% CI)	p value	OR (95% CI)	p value	OR (95% CI)	p value
CD11c+ monocyte Absolute Count	IBD	6	0.971（0.874-1.08）	0.58975	1.051（0.919-1.2）	0.508772	0.994（0.901-1.098）	0.910244	0.976 (0.892, 1.068)		0.971 (0.874, 1.080)	0.613	0.971 (0.828, 1.138)	0.728
CD62L- monocyte Absolute Count		11	1.017（0.946-1.092）	0.654829	1.042（0.952-1.141）	0.390181	1.045（0.991-1.102）	0.106393	1.030 (0.986, 1.076)	0.006	1.017 (0.946, 1.092)	0.664	1.017 (0.942, 1.097)	0.679
CD62L- HLA DR++ monocyte Absolute Count		6	0.976（0.861-1.107）	0.706102	0.894（0.635-1.259）	0.557323	0.974（0.819-1.159）	0.769357	0.973 (0.850, 1.115)		0.976 (0.865, 1.101)	0.711	0.975 (0.873, 1.090)	0.678
CD11c+ HLA DR++ monocyte Absolute Count		10	1（0.917-1.09）	0.996539	1.094（0.944-1.267）	0.268249	1.02（0.912-1.141）	0.728547	1.002 (0.912, 1.101)	0.323	1.000 (0.932, 1.073)	0.996	1.000 (0.937, 1.067)	0.995
HLA DR++ monocyte Absolute Count		21	1.008（0.951-1.068）	0.789076	0.985（0.91-1.067）	0.722319	0.997（0.93-1.069）	0.927389	0.985 (0.910, 1.067)	0.722	0.997 (0.930, 1.069)	0.927	1.008 (0.951, 1.068)	0.789
CD14- CD16+ monocyte Absolute Count		19	0.916（0.849-0.989）	0.0242046	0.93（0.8-1.081）	0.355906	0.944（0.859-1.037）	0.229316	0.930 (0.800, 1.081)	0.356	0.944 (0.859, 1.037)	0.229	0.916 (0.849, 0.989)	0.024
CD14+ CD16- monocyte Absolute Count		15	0.986（0.912-1.067）	0.729828	0.98（0.843-1.139）	0.798005	1（0.892-1.121）	0.998923	0.980 (0.843, 1.139)	0.798	1.000 (0.892, 1.121)	0.999	0.986 (0.912, 1.067)	0.73
CD11c+ monocyte Absolute Count	CD	6	0.823（0.605-1.121）	0.216686	0.926（0.578-1.485）	0.766814	0.83（0.643-1.073）	0.154921	0.822 (0.647, 1.045)		0.798 (0.585, 1.088)	0.203	0.793 (0.503, 1.250)	0.356
CD62L- monocyte Absolute Count		11	0.98（0.864-1.112）	0.754976	1.037（0.889-1.21）	0.652114	1.048（0.911-1.206）	0.509662	0.993 (0.888, 1.110)	0.041	0.980 (0.864, 1.112)	0.761	0.979 (0.842, 1.139)	0.793
CD62L- HLA DR++ monocyte Absolute Count		6	0.858（0.623-1.182）	0.348153	0.724（0.29-1.805）	0.526057	0.711（0.461-1.098）	0.123696	0.847 (0.599, 1.196)		0.858 (0.625, 1.177)	0.386	0.854 (0.639, 1.141)	0.335
CD11c+ HLA DR++ monocyte Absolute Count		10	1.121（0.888-1.415）	0.33747	1.245（0.827-1.875）	0.324335	1.078（0.793-1.465）	0.632453	1.139 (0.894, 1.450)	0.602	1.121 (0.888, 1.415)	0.363	1.124 (0.917, 1.379)	0.29
HLA DR++ monocyte Absolute Count		21	1.099（0.985-1.226）	0.0916011	1.059（0.912-1.229）	0.459766	1.069（0.926-1.234）	0.360315	1.096 (0.975, 1.233)	0.593	1.101 (1.004, 1.208)	0.054	1.102 (0.997, 1.217)	0.071
CD14- CD16+ monocyte Absolute Count		19	0.79（0.652-0.957）	0.0157537	0.96（0.669-1.378）	0.82845	0.792（0.613-1.023）	0.0745886	0.816 (0.661, 1.007)	0.045	0.790 (0.652, 0.957)	0.027	0.783 (0.643, 0.953)	0.025
CD14+ CD16- monocyte Absolute Count		15	0.792（0.624-1.006）	0.0557004	0.828（0.516-1.329）	0.448882	0.884（0.654-1.197）	0.425566	0.785 (0.611, 1.008)	0.484	0.782 (0.625, 0.980)	0.049	0.782 (0.593, 1.031)	0.103
CD11c+ monocyte Absolute Count	UC	6	0.93（0.837-1.034）	0.182161	1.001（0.872-1.15）	0.984604	0.943（0.845-1.053）	0.30028	0.931 (0.838, 1.035)		0.930 (0.837, 1.034)	0.24	0.928 (0.804, 1.072)	0.358
CD62L- monocyte Absolute Count		11	1.004（0.926-1.088）	0.930435	1.019（0.918-1.132）	0.730731	1.014（0.957-1.075）	0.639721	1.017 (0.968, 13069)	0.041	1.004 (0.926, 13088)	0.932	1.004 (0.928, 13086)	0.93
CD62L- HLA DR++ monocyte Absolute Count		6	1.002（0.859-1.169）	0.979504	0.938（0.598-1.47）	0.792911	1.027（0.849-1.243）	0.781136	1.008 (0.865, 1.175)		1.002 (0.859, 1.169)	0.98	1.002 (0.874, 1.150)	0.977
CD11c+ HLA DR++ monocyte Absolute Count		10	0.981（0.889-1.082）	0.70195	1.043（0.882-1.233）	0.636083	0.976（0.852-1.119）	0.727292	0.983 (0.884, 1.095)	0.851	0.981 (0.904, 1.065)	0.657	0.981 (0.908, 1.059)	0.629
HLA DR++ monocyte Absolute Count		21	0.994（0.926-1.067）	0.863807	0.994（0.9-1.097）	0.8987	1.009（0.936-1.088）	0.815058	1.019 (0.967, 1.074)	0.156	1.032 (0.938, 1.135)	0.529	0.994 (0.921, 1.073)	0.873
CD14- CD16+ monocyte Absolute Count		19	0.889（0.825-0.958）	0.00213601	0.847（0.734-0.978）	0.0374167	0.91（0.822-1.007）	0.0693202	0.887 (0.817, 0.963)	0.493	0.889 (0.829, 0.954)	0.004	0.887 (0.832, 0.945)	0.002
CD14+ CD16- monocyte Absolute Count		15	1（0.914-1.093）	0.993371	1.038（0.876-1.231）	0.673214	1.05（0.926-1.189）	0.446748	0.987 (0.900, 1.084)	0.606	0.976 (0.901, 1.056)	0.554	1.000 (0.916, 1.090)	0.993

## Sheet: Table S5
Table S5 Sensitivity analyses of causal relationships for combinations of exposures and outcomes
Exposure	Outcome	Pleiotropy test		Heterogeneity analyses
		MR-Egger		MR-Egger		IVW
		p value	egger_intercept	Q	p value	Q	p value
white blood cell count	IBD	0.447034	0.00193019	1468.19	6.8049e-11	1468.94	7.1173e-11
Basophil count		0.0704564	0.00917935	449.828	3.72554e-06	454.416	2.23834e-06
Monocyte count		0.0556136	0.00534397	994.574	9.94318e-05	998.956	7.47092e-05
Lymphocyte count		0.432999	-0.00197141	1431.29	2.37781e-10	1432.08	2.47215e-10
Eosinophil count		0.596246	0.00146035	1277.21	5.19315e-14	1277.6	5.80405e-14
Neutrophil count		0.75594	0.000923822	1093.41	2.94889e-07	1093.53	3.27978e-07
Monocyte count	CD	0.258134	0.00751968	871.002	0.18162	872.34	0.179651
Neutrophil count		0.685852	-0.00288659	973.349	0.00765106	973.532	0.00807093
Monocyte count	UC	0.0636419	0.00555848	893.088	0.0763326	896.781	0.0678137
Neutrophil count		0.86984	0.000531366	1013.98	0.000455015	1014.01	0.000493397
CD11c+ monocyte Absolute Count	IBD	0.184919	-0.0379936	5.09854	0.277336	8.36029	0.137465
CD62L- monocyte Absolute Count		0.383974	-0.0167443	29.1789	0.000604509	31.8942	0.000417021
CD62L- HLA DR++ monocyte Absolute Count		0.616744	0.0179896	4.29254	0.36786	4.60752	0.465628
CD11c+ HLA DR++ monocyte Absolute Count		0.178545	-0.0264215	3.77079	0.877189	5.9453	0.74538
HLA DR++ monocyte Absolute Count		0.421816	0.0124131	35.1337	0.013458	36.3801	0.0138719
CD14- CD16+ monocyte Absolute Count		0.822244	-0.00406305	23.8808	0.122711	23.9539	0.156544
CD14+ CD16- monocyte Absolute Count		0.926266	0.00141981	10.9629	0.613929	10.9718	0.688253
CD11c+ monocyte Absolute Count	UC	0.221858	-0.0357259	4.29113	0.368037	6.53246	0.257797
CD62L- monocyte Absolute Count		0.641885	-0.0102398	30.7046	0.000332626	31.4944	0.000485957
CD62L- HLA DR++ monocyte Absolute Count		0.770032	0.0136325	5.75436	0.218259	5.89515	0.316555
CD11c+ HLA DR++ monocyte Absolute Count		0.401537	-0.0179936	5.46727	0.706664	6.25201	0.714455
HLA DR++ monocyte Absolute Count		0.993026	0.000166516	42.2834	0.00162272	42.2835	0.00253959
CD14- CD16+ monocyte Absolute Count		0.452197	0.013095	15.3122	0.573003	15.9043	0.599229
CD14+ CD16- monocyte Absolute Count		0.617565	-0.00872286	7.54875	0.871706	7.8104	0.898968
CD11c+ monocyte Absolute Count	CD	0.533475	-0.0568154	9.6546	0.0466657	10.7727	0.056078
CD62L- monocyte Absolute Count		0.258683	-0.0375397	12.9906	0.163032	15.0888	0.128857
CD62L- HLA DR++ monocyte Absolute Count		0.713023	0.0349904	4.70326	0.319121	4.88669	0.429865
CD11c+ HLA DR++ monocyte Absolute Count		0.549937	-0.0310372	9.55758	0.29746	10.0229	0.348632
HLA DR++ monocyte Absolute Count		0.481328	0.0203332	15.744	0.674286	16.2599	0.700376
CD14- CD16+ monocyte Absolute Count		0.231173	-0.0531966	21.3489	0.21107	23.2855	0.179857
CD14+ CD16- monocyte Absolute Count		0.832303	-0.0102154	19.7275	0.102216	19.7983	0.136629
